# Supplementary material for: Characterization of a novel galectin in Sarcoptes scabiei and its role in regulating macrophage functions
Source: Front Microbiol. 2023 Aug 24;14:1251475. doi: 10.3389/fmicb.2023.1251475 (PMC10484005; doi:10.3389/fmicb.2023.1251475)
Supplement: Supplementary file 1 [file Table_1.XLS]

## Sheet: Sheet1
	Table S1 qPCR Primers of SsGalectins
	Primers	Primer sequences	Expected product length
	SsGAL-1 F	5'-TGCGGAACCCAATTTCGTCTGATG-3'	149bp
	SsGAL-1 R	5'-AAGTCCAGCGTCAAATCACCTTCG-3'
	SsGAL-2 F	5'-CGCTTAGGACCGTCTTGCTGAG-3'	141bp
	SsGAL-2 R	5'-AATCGTTCGCCGGATTCGGAATAG-3'
	SsGAL-3 F	5'-CGCCCTACATCTTAGTGTGCATCC-3'	88bp
	SsGAL-3 R	5'-GGTTCGCTCCTCTTGATCCCAAAC-3'
	SsGAL-5 F	5'-CCGACAGTCAAGGCAATGAAGAGC-3'	128bp
	SsGAL-5 R	5'-AGTCTCTTCTGGTCCCCACTCATC-3'
	β-actin-5F	5'-TGACGACGATGTTGCCGCTTTAG-3'	135bp
	β-actin-5R	5'-CCAACCATGACGCCCTGATGAC-3'
