# Supplementary material for: Characterization of a novel galectin in Sarcoptes scabiei and its role in regulating macrophage functions
Source: Front Microbiol. 2023 Aug 24;14:1251475. doi: 10.3389/fmicb.2023.1251475 (PMC10484005; doi:10.3389/fmicb.2023.1251475)
Supplement: Supplementary file 2 [file Table_2.XLS]

## Sheet: Sheet1
	Table S2 Primers of rSsGalectins
	Primers	Primer sequences	Expected product length
	SsGAL-1 F	5'-GGATCCATGTTTGCTGCTGCTGCATCGTTA-3'	1131bp
	SsGAL-1 R	5'-CTCGAGTCAGAATTTGTAATCGAATCGGACTGA-3'
	SsGAL-2 F	5'-GAATTCATGGATTCTGAGAAACTGGGATTAC-3'	1080bp
	SsGAL-2 R	5'-GTCGACTTGATTGAATTTGATGCAAATTGA-3'
	SsGAL-3 F	5'-GGATCCATGGATTCGTTGTTGAAAAAATC-3'	1008bp
	SsGAL-3 R	5'-CTCGAGTTAAAGAGGAGGAACAGTGATCATC-3'
	SsGAL-5 F	5'-GGATCCATGACGACACCGATATATCCAAG-3'	1020bp
	SsGAL-5 R	5'-CTCGAGTTAGATTGGTTGTATTCTGATCGT-3'
