# Supplementary material for: Characterization of a novel galectin in Sarcoptes scabiei and its role in regulating macrophage functions
Source: Front Microbiol. 2023 Aug 24;14:1251475. doi: 10.3389/fmicb.2023.1251475 (PMC10484005; doi:10.3389/fmicb.2023.1251475)
Supplement: Supplementary file 3 [file Table_3.XLS]

## Sheet: Sheet1
		Table S3 qPCR Primers of macrophage-related polarization factors
		Gene	Primer
		β-actin	F:5' -GAAATCGTGCGTGACATCAAAG- 3'
			R:5' -CCAAGAAGGAAGGCTGGAAAA- 3'
		IL-4	F:5' -CCCATAGCAGGAAGCAGC- 3'
			R:5' -TCACAGGTGTCCGAGGGT- 3'
		IL-12	F:5' -CTTGCCCTCCTAAACCACCTC- 3'
			R:5' -TCGGGACTGGCTAAGACACC- 3'
		TGF-β	F:5' -TAATGGTGGACCGCAACAACG- 3'
			R:5' -GGGCACTGCTTCCCGAATGT- 3'
		IL-6	F:5' -CCATCCAGTTGCCTTCTTG- 3'
			R:5' -CTCATTTCCACGATTTCCC- 3'
		IL-10	F:5' -CACTTCCCAGTCGGCCAGAG- 3'
			R:5' -GTCGGTTAGCAGTATGTTGTCCAG- 3'
		IL-1β	F:5' -CTTCAGGCAGGCAGTATCAC- 3'
			R:5' -TCACACACCAGCAGGTTATC- 3'
		INOS	F:5' -GCAGAGATTGAGGCCTTGTG- 3'
			R:5' -GGGTTGTTCTGAACTTCCAGTC- 3'
		Arg1	F:5' -AGACAGCAGGGAGGTGAAGAG- 3'
			R:5' -CGAAGCAAGCAAGGTTAAAGC- 3'
